# Supplementary material for: Non-fungal pathogens detected by broad-range fungal polymerase chain reaction
Source: J Clin Microbiol. 2025 Jun 10;63(7):e00087-25. doi: 10.1128/jcm.00087-25 (PMC12239715; doi:10.1128/jcm.00087-25)
Supplement: Table S1 — Table of sequences included for primer binding site MSA. [file jcm.00087-25-s0004.xlsx]

## Sheet: Sheet1
Supplementary Table S1: List of Primers and Target Sequences for Primer Binding Site Analysis
seq.name	seq.text	genbank accessions	seq.name	seq.text	genbank accessions	seq.name	seq.text	genbank accessions	seq.name	seq.text	genbank accessions	seq.name	seq.text	genbank accessions
>NL1	GCATATCAATAAGCGGAGGAAAAG		>NL4	GGTCCGTGTTTCAAGACGG		>ITS1	TCCGTAGGTGAACCTGCGG		>ITS2	GCTGCGTTCTTCATCGATGC		>ITS4	CTTTTCCTCCGCTTATTGATATGC
>NL1_Toxoplasma gondii	GCATATTATTAAGCGGAGGAAAAG	JQ235841.1	>NL4_Toxoplasma gondii	GGTCCGTGTTTCAAGACGG	JQ235841.1	>ITS1_Toxoplasma gondii	TCCGTAGGTGAACCTGCGG	XR_001974478.1	>ITS2_Toxoplasma gondii	GCGTTCTTCATCGATGC	MH793503.1	>ITS4_Toxoplasma gondii	CTTTTCCTCCGCTTATTGATATGC	JQ235841.1
>NL1_Trichomonas vaginalis	GCATMTCAWTAAGCGGAGGAAAAG	XR_007835973.1, MN178558.1	>NL4_Trichomonas vaginalis	aaTCCGTGTTTCAAGACGG	XR_007835973.1	>ITS1_Trichomonas vaginalis	gcgGTAGGTGAACCTGCG	XR_007835967.1	>ITS2_Trichomonas vaginalis	--------------------		>ITS4_Trichomonas vaginalis	CTTTTCCTCCGCTTATTGATATGC	MN178558.1
>NL1_Leishmania major	GCATATTACTAAGCGGAGGAAAAG	AF182305.2	>NL4_Leishmania major	GGTCCGTGTTTCAAGACGG	XR_002460820.1	>ITS1_Leishmania major	gctGTAGGTGAACCTGC	XR_002460812.1	>ITS2_Leishmania major	GCTGCGTTCTTCAacgaaat	MN604098.1	>ITS4_Leishmania major	CTTTTCCTCCGCTgagtaatatGC	XR_002460820.1
>NL1_Leishmania donovani	gcatattactcAGCGGAGGAAAAG	XR_002966728.1	>NL4_Leishmania donovani	GGTCCGTGTTTCAAGACGG	L19408.1	>ITS1_Leishmania donovani	gctGTAGGTGAACCTGC	MK404713.1	>ITS2_Leishmania donovani	--------------------		>ITS4_Leishmania donovani	CTTTTCCTCCGCTgagtaatatGC	XR_002966728.1
>NL1_Leishmania guyanensis	GCATATCACTAAGCGGAGGAAAAG	AF096225.2	>NL4_Leishmania guyanensis	-------------------		>ITS1_Leishmania guyanensis	gtCGTAGGTGAACCTGC	PP397097.1	>ITS2_Leishmania guyanensis	--------------------		>ITS4_Leishmania guyanensis	CTTTTCCTCCGCTTAGTGATATGC	AF096225.2
>NL1_Leishmania mexicana	------------------------		>NL4_Leishmania mexicana	-------------------		>ITS1_Leishmania mexicana	--------------------		>ITS2_Leishmania mexicana	--------------------		>ITS4_Leishmania mexicana	------------------------
>NL1_Pythium insidiosum	GCATATCAATAAGCGGAGGAAARR	AY598637.1, KP842871.1, MG971301.1	>NL4_Pythium insidiosum	GGTCCGTGTTTCAAGACGG	AY598637.1, HQ665273.1	>ITS1_Pythium insidiosum	TCCGTAGGTGAACCTGCGG	KF318041.1	>ITS2_Pythium insidiosum	gcaGCGTTCTTCATCGATGt	LC556038.1	>ITS4_Pythium insidiosum	YYTTTCCTCCGCTTATTGATATGC	AY598637.1, KP842871.1, MG971301.1
>NL1_Acanthamoeba castellani	GCATATTAATAAGCGGAGGAAAAG	KT185626.1, GU001160.1	>NL4_Acanthamoeba castellani	GGTCCGTGTTTCAAGACGG	GU001160.1	>ITS1_Acanthamoeba castellani	TCCGTAGGTGAACCTGCGG	KT185626.1, U07416.1	>ITS2_Acanthamoeba castellani	GCTGCGTTCTTCATCctcgc	KT185626.1, K00471.1	>ITS4_Acanthamoeba castellani	CTTTTCCTCCGCTTATTAATATGC	KT185626.1, GU001160.1
>NL1_Strongyloides stercoralis	GCATATCGTTAAGCGGAGGAAAAG	U39489.1, U38855.1	>NL4_Strongyloides stercoralis	GGTCCGTGTTTCAAGACGG	LC259667.1	>ITS1_Strongyloides stercoralis	ttCGTAGGTGAACCTGCRR	JF699148.1, M84229.1, AF279916.2	>ITS2_Strongyloides stercoralis	GCTGCGCTCTTCATCGAcct	KT307990.1	>ITS4_Strongyloides stercoralis	CTTTTCCTCCGCTTAACGATATGC	U39489.1, U38855.1
>NL1_Taenia solium	------CAATAAGCGGAGGAgaag	AM503313.1	>NL4_Taenia solium	-------------------		>ITS1_Taenia solium	------GGTGAACCTGCGG	EF090614.1	>ITS2_Taenia solium	gctgcacTCTTCATCGAcgc	AF372565.1	>ITS4_Taenia solium	cttcTCCTCCGCTTATTG------	AM503313.1
>NL1_Prototheca miyajii	------------------------		>NL4_Prototheca miyajii	RSYSCGWGKYYCAAGACGR	KP898385.1, MF163522.1	>ITS1_Prototheca miyajii	TCCGTAGGTGAACCTGCGG	MF163481.1, KP898384.1	>ITS2_Prototheca miyajii	GCTGCGTTCTTCATCGATac	MF163481.1, KP898384.1	>ITS4_Prototheca miyajii	ctcTTCCTCCGCTTATTGATATGC	KP898385.1, MF163481.1
>NL1_Schistosoma haematobium	------------------------		>NL4_Schistosoma haematobium	GGTCCGTGTTTCAAGACGG	AY157263.1	>ITS1_Schistosoma haematobium	TCCGTAGGTGAACCTGCGG	LC726165.1	>ITS2_Schistosoma haematobium	--------------------		>ITS4_Schistosoma hematobium	CTTTTCCTCCGCTTAGTGATATGC	AY157263.1
>NL1_Vermamoeba sp	GCATATTAATAAGCGGAGGAAAAG	KT185625.1, PP174298.1	>NL4_Vermamoeba sp	GGTCCGTGTTTCAAGACGG	KT185625.1, PP174298.1	>ITS1_Vermamoeba sp	TCCGTAGGTGAACCTGCGG	KT185625.1, PP174298.1	>ITS2_Vermamoeba sp	acgaCGTTCTTCAaatgatc	KT185625.1, PP174298.1	>ITS4_Vermamoeba sp	CTTTTCCTCCGCTTATTAATATGC	KT185625.1, PP174298.1
>NL1_Trypanosoma cruzi	GCATATTACTAAGCGGAGGAAAAG	XR_008254509.1	>NL4_Trypanosoma cruzi	GGTCCGTGTTTCAAGACGG	L22334.1	>ITS1_Trypanosoma cruzi	gctGTAGGTGAACCTGCag	XR_008253915.1	>ITS2_Trypanosoma cruzi	tcaGCGTTCTTCATCGATGC	CP015680.1	>ITS4_Trypanosoma cruzi	CTTTTCCTCCGCTTAGTAATATGC	CP015657.1
>NL1_Trypanosoma brucei	gcatattactcAGCGGAGGAAAAG	XR_002989981.1	>NL4_Trypanosoma brucei	GGTCCGTGTTTCAAGACGG	XR_002989981.1	>ITS1_Trypanosoma brucei	gctGTAGGTGAACCTGCag	MK132149.1	>ITS2_Trypanosoma brucei	cCTGCGTTCTTCATCGctaa	AC073906.6	>ITS4_Trypanosoma brucei	tatcTCCTCCGCTTATTGttttct	AC113585.4
>NL1_Spirometra sp	GCATATCACTAAGCGGAGGAAAAG	KT376620.1, ON016172.1	>NL4_Spirometra sp	GGTCCGTGTTTCAAGACGG	KY552836.1, ON016172.1	>ITS1_Spirometra sp	TCCGTAGGTGAACCTGCGG	MN733012.1, MN733010.1, FJ886750.1	>ITS2_Spirometra sp	aCTGCGTTCTTCATCGcttt	LN364765.1,	>ITS4_Spirometra sp	CTTTTCCTCCGCTTAGTGATATGC	ON016172.1, KT376620.1
>NL1_Schistosoma mansoni	------------------------		>NL4_Schistosoma mansoni	GGTCCGTGTTTCAAGACGG	KP734302.1	>ITS1_Schistosoma mansoni	TCCGTAGGTGAACCTGCGG	XR_001974594.1	>ITS2_Schistosoma mansoni	--------------------		>ITS4_Schistosoma mansoni	CTTTTCCTCCGCTTATTGATATGC	AH001759.2
>NL1_Schistosoma japonicum	------------------------		>NL4_Schistosoma japonicum	GGTCCGTGTTTCAAGACGG	JF721393.1	>ITS1_Schistosoma japonicum	TCCGTAGGTGAACCTGCGG	FJ852550.1	>ITS2_Schistosoma japonicum	GCTGCGTTCTTCATCGATGC	MZ451360.1	>ITS4_Schistosoma japonicum	CTTTTCCTCCGCTTAGTGATATGC	FJ852506.1
>NL1_Rhinosporidium sp	GCATATCAATAAGCGGAGGA----	AY610943.1	>NL4_Rhinosporidium sp	cttgttttTTTCAAGACca	AY610943.1	>ITS1_Rhinosporidium sp	TCCGTAGGTGAACCTGCGG	AY610943.1	>ITS2_Rhinosporidium sp	GCTGCGTTCTTCATCGATGC	AY610943.1	>ITS4_Rhinosporidium sp	----TCCTCCGCTTATTGATATGC	AY610943.1
>NL1_Pelodera teres	ggcaggacgaagcCGGAGGAAAct	EU195979.1	>NL4_Pelodera teres	GGTCCGTGTTTCAAGACGG	EU195979.1	>ITS1_Pelodera teres	CAAAGGTCTGAACCTGCGG	EU195979.1	>ITS2_Pelodera teres	ttgaatgatTTCATCGAact	EU195979.1	>ITS4_Pelodera teres	agTTTCCTCCGggcttcgtcctgc	EU195979.1
>NL1_Pediastrum duplex	GCATATCAATAAGCGGAGGAAAAG	AF183479.2	>NL4_Pediastrum duplex	GGTCCGTGTTTCAAGACGG	EF078422.1	>ITS1_Pediastrum duplex	TCCGTAGGTGAACCTGCGG	HM021298.1	>ITS2_Pediastrum duplex	--TGCGTTCTTCATCGATGC	KY588515.1	>ITS4_Pediastrum duplex	CTTTTCCTCCGCTTATTGATATGC	AF183479.2
>NL1_Paragonimus heterotremus	GCATATCACTAAGCGGAGGAAAAG	KF781293.1	>NL4_Paragonimus heterotremus	GGTCCGTGTTTCAAGACGG	KF781294.1	>ITS1_Paragonimus heterotremus	TCCGTAGGTGAACCTGCGG	OR532442.2	>ITS2_Paragonimus heterotremus	GCTGCGCTCTTCATCGAcac	OR532442.2	>ITS4_Paragonimus heterotremus	CTTTTCCTCCGCTTAGTGATATGC	OR532442.2
>NL1_Lagenidium giganteum	GCATATMAMTAAGCGGAGGAAAAG	KT257358.1, KY965924.1	>NL4_Lagenidium giganteum	GGTCCGTGTTTCAAGACGG	KT257358.1	>ITS1_Lagenidium giganteum	TCCGTAGGTGAACCTGCGG	KT257358.1	>ITS2_Lagenidium giganteum	gcaGCGTTCTTCATCGATGa	KT257358.1	>ITS4_Lagenidium giganteum	CTTTTCCTCCGCTTAGTTATATGC	KT257358.1
>NL1_Fasciola sp	GCATATCACTAAGCGGAGGAAAAG	LC126261.1	>NL4_Fasciola sp	GGTCCGTGTTTCAAGACGG	MN970007.1	>ITS1_Fasciola sp	TCCGTAGGTGAACCTGCGG	OL635626.1	>ITS2_Fasciola sp	GCTGCGCTCTTCATCGAcac	MN784623.1	>ITS4_Fasciola sp	CTTTTCCTCCGCTTAGTGATATGC	LC126261.1
>NL1_Echinococcus granulosus	GCATATCAATAAGCGGAGGAgaag	KC526962.1	>NL4_Echinococcus granulosus	GGTCCGTGTTTCAAGACGG	XM_024498499.1	>ITS1_Echinococcus granulosus	TCCGTAGGTGAACCTGCGG	KJ363924.1	>ITS2_Echinococcus granulosus	GCTGCGTTCTTCATCagcgc	XM_024494321.1	>ITS4_Echinococcus granulosus	tcttcTCCTCCGCTTATTGATATGC	KC526962.1
>NL1_Diploscapter sp	ctATATCAAccaacaccttttatg	EU195959.1	>NL4_Diploscapter sp	GGTCCGTGTTTCAAGACGG	EU195959.1	>ITS1_Diploscapter sp	caaatgttTGAACCTGCtg	EU195959.1	>ITS2_Diploscapter sp	taatgcgTCTTCATCGgtgt	EU195959.1	>ITS4_Diploscapter sp	taaaaggtgttggTTGATATag	EU195959.1
>NL1_Cystoisospora belli	GCATATTATTAAGCGGAGGAgaag	DQ060658.2	>NL4_Cystoisospora belli	ttagaGTGTTTCAAGcagg	JX025650.1	>ITS1_Cystoisospora belli	TCCGTAGGTGAACCTGCGG	DQ060658.2	>ITS2_Cystoisospora belli	GCTGCGTCCTTCATCGttgc	MT835287.1	>ITS4_Cystoisospora belli	TCCTCCGCTTAATAATATGC	DQ060659.2
>NL1_Campula oblonga	------------------------		>NL4_Campula oblonga	GGTCCGTGTTTCAAGACGG	KX354834.1	>ITS1_Campula oblonga	TCCGTAGGTGAACCTGCGG	MN245242.1	>ITS2_Campula oblonga	--------------------		>ITS4_Campula oblonga	------------------------
>NL1_Bracteacoccus giganteum	GCATATCAATAAGCGGAGGAAAAG	AF183451.1	>NL4_Bracteacoccus giganteum	GGTCCGTGTTTCAAGACGG	AF183451.1	>ITS1_Bracteacoccus giganteum	TCCGTAGGTGAACCTGCGG	JQ259945.1, LC770979.1	>ITS2_Bracteacoccus giganteum	GCTGCGTTCTTCATCGWTGC	JQ281865.1, MZ145383.1	>ITS4_Bracteaococcus giganteum	CTTTTCCTCCGCTTATTGATATGC	AF183451.1
>NL1_Bourletiella hortensis	GCATATTAATAAGCGGAGGAAAAG	FJ411426.1	>NL4_Bourletiella hortensis	GGTCCGTGTTTCAAGACGG	FJ411426.1	>ITS1_Bourletiella hortensis	--------------------		>ITS2_Bourletiella hortensis	GCTGCGTTCTTCATCGAccc	FJ411426.1	>ITS4_Bourletiella hortensis	CTTTTCCTCCGCTTATTAATATGC	FJ411426.1
>NL1_Blastocystis sp	GCATATCAATAAGCGGAGGAA---	MW580612.1	>NL4_Blastocystis sp	ccTCCGTGTGTCAAGAttgg	PP716920.1	>ITS1_Blastocystis sp	TCCGTAGGTGAACCTGCGG	KM213473.1	>ITS2_Blastocystis sp	GCTGCGTTCTTCATCGATKc	KM213513.1, MW580606.1	>ITS4_Blastocystis sp	---TTCCTCCGCTTATTGATATGC	MW580612.1
>NL1_Anisakis sp	GCATATAATTAAGCGGAGGAAAAG	KJ011483.1	>NL4_Anisakis sp	GGTCCGTGTTTCAAGACGG	AY821754.1	>ITS1_Anisakis sp	TCCGTAGGTGAACCTGCGG	KF923930.1	>ITS2_Anisakis sp	GCTGCGTTCTTCATCGATcc	LC745123.1	>ITS4_Anisakis sp	CTTTTCCTCCGCTTAATTATATGC	KJ011483.1
>NL1_Angiostrongylus sp	GCATATYATTTAGCGGAGGAAAAG	PP729477.1, PP729489.1	>NL4_Angiostrongylus sp	GGTCCGTGTTTCAAGACGG	PP729477.1, PP729489.1	>ITS1_Angiostrongylus sp	tctGTAGGTGAACCTGCag	PP729477.1, PP729489.1	>ITS2_Angiostrongylus sp	GCTGCGTTTTTCATCGATac	PP729477.1, PP729489.1	>ITS4_Angiostrongylus sp	CTTTTCCTCCGCTAAATGATATGC	PP729477.1, PP729489.1
>NL1_Acrobeloides sp	GCATATCAGTAAGCGGAGGAAAAG	MW667574.1, MW327028.1	>NL4_Acrobeloides sp	GGTCCGTGTTTCAAGACGG	EF417138.1, OK040504.1	>ITS1_Acrobeloides sp	KTCCGTAGGTGAACCTGCGG	LR594508.1, EU306344.1	>ITS2_Acrobeloides sp	GCTGCGTTCTTCATCGATcc	LR594508.1, MW667578.1	>ITS4_Acrobeloides sp	CTTTTCCTCCGCTTACTGATATGC	MW667574.1
